# Supplementary material for: Toxoplasma F-box protein 1 is required for daughter cell scaffold function during parasite replication
Source: PLoS Pathog. 2019 Jul 26;15(7):e1007946. doi: 10.1371/journal.ppat.1007946 (PMC6685633; doi:10.1371/journal.ppat.1007946)
Supplement: S1 Table — Shown are the 18 predicted Toxoplasma F-box proteins identified in this study. The ToxoDB or PlasmoDB IDs contain hyperlinks to relevant web pages at the EUPATHDB Genome Database (www.eupathDB.org). Sidik et al Fitness Scores are from [26]. (XLSX) [file ppat.1007946.s008.xlsx]

## Sheet: Sheet1
Number	Name °	ToxoDB ID	Sidik et al Fitness score	Predicted protein size (kDa)	F-box domain	WD40 domain	Leucine Rich Repeat	PlasmoDB ID of Plasmodium Homolog
1	FBXO1*,#	TGGT1_310930	-3.02	87.5	444-488			PF3D7_0619700
2	FBXO2	TGGT1_215210	0.49	75	251-293			None
3	FBXO3*	TGGT1_225900	-2.31	161	160-203			none
4	FBXO4	TGGT1_228380	1.18	187	42-85			none
5	FBXO5	TGGT1_243750	-1.7	95	475-523			None
6	FBXO6	TGGT1_258900	0.31	63	3-44			PF3D7_0614700
7	FBXO7	TGGT1_275780	-1.4	107	209-267			PVX_080005 (No falciparum homolog)
8	FBXO8	TGGT1_305630	-2.2	234	76-136			None
9	FBXO9	TGGT1_359350	-0.45	195	733-785			none
10	FBXO10#	TGGT1_215620	-0.68	207	280-325			none
11	FBXO11	TGGT1_203040	1.55	85	310-345			none
12	FBXO12	TGGT1_278815	-1.59	236	86-130			None
13	FBX013#	TGGT1_283890	-3.1	81	63-111			None
14	FBXW1*	TGGT1_261370	-2.9	177	932-996	1141-1317		None
15	FBXW2	TGGT1_299230	-0.47	71	8-88	230-428		None
16	FBXW3*	TGGT1_310910	-2.79	339	236-279	2322-2361, 2706-2744, 2582-2667		None
17	FBXL1	TGGT1_262530	-0.18	113	170-214		262-287, 176-196, 825-846, 246-325, 805-893, 736-815, 883-972, 794-867, 783-808	None
18	FBXL2*,#	TGGT1_313200	-3.85	91	307-377		396-488 610-783	PF3D7_1123200
* Six F-box proteins that exhibit the lowest fitness scores
° See Fig. S1C for predicted sequences
# Experimental support in Fig. S2, Table S2
