# Supplementary material for: Toxoplasma F-box protein 1 is required for daughter cell scaffold function during parasite replication
Source: PLoS Pathog. 2019 Jul 26;15(7):e1007946. doi: 10.1371/journal.ppat.1007946 (PMC6685633; doi:10.1371/journal.ppat.1007946)
Supplement: S2 Table — (XLSX) [file ppat.1007946.s009.xlsx]

## Sheet: Skp1-SF
Skp1-SF: 0.5% NP-40
Description	Name	Protein FDR Confidence: Sequest HT	Accession	Exp. q-value: Sequest HT	Coverage [%]	# Peptides	# PSMs	# AAs	MW [kDa]	calc. pI	Score Sequest HT: Sequest HT		8 µl Skp1-SF EC	8 µl RH EC	8 µl Skp1-SF IC	8 µl RH IC		4 µl Skp1-SF EC	4 µl RH EC	4 µl Skp1-SF IC	4 µl RH IC		Also detected in:
Specific
Skp1 TGGT1_207680	Skp1	High	A0A125YIV4	0	71	7	37	170	19.4	4.61	118.08		1.23126e+07	45911.2	1.59235e+07	10549.9		2.915e+06	0	4.00854e+06	43112.8		4 µl SF; UOK75; pilot studies
Uncharacterized protein TGGT1_259880	259880	High	S7UYK1	0	36	22	67	776	88.1	5.48	194.7		1.16673e+07	82286.3	2.18823e+07	65795		4.15842e+06	38864.5	1.37708e+07	39716.3		4 µl SF; pilot studies
Histone acetyltransferase TAF1/250 TGGT1_276180	TAF1	Medium	S7W2P2	0.012	1	1	1	2775	296	7.05	2.63		7.08816e+06	0	14642539	2.27593e+06		2.68198e+07	1.15939e+06	7.41738e+06	0		4 µl SF
FbxO1 Uncharacterized protein TGGT1_310930	FbxO1	High	S7W8Z1	0	17	11	21	808	87.5	7.25	51.17		3.51546e+06	4331.48	7.43613e+06	0		2.915e+06	0	4.00854e+06	0		4 µl SF; UOK75; pilot studies
Cul1 Cullin family protein TGGT1_289310	Cul1	High	S7UQH0	0	25	19	34	916	103.6	7.78	91.1		2.87969e+06	32141.5	7.34971e+06	19444.5		1.24853e+06	0	5.17904e+06	0		4 µl SF; UOK75; pilot studies
Ankyrin repeat-containing protein TGGT1_261230	Ank-1	High	S7UYH5	0	17	15	22	1382	146.7	5.49	54.01		1.85178e+06	3657.5	4.06275e+06	0		253715	0	2.42373e+06	0		4 µl SF
SWI2/SNF2-containing protein TGGT1_245720	Swi/Snf	High	S7V176	0	8	17	21	3129	339.6	7.59	55.36		979605	0	2.11916e+06	3318.01		146725	0	1.32477e+06	0		4 µl SF
Histone lysine demethylase JMJD6b TGGT1_283890	JmjD6	High	S7UNJ6	0.008	10	6	8	739	81.2	5.92	18.81		281415	0	1.64301e+06	0		41035.1	0	358640	0		4 µl SF
WD domain, G-beta repeat-containing protein TGGT1_262650	WD-1	High	S7UYD6	0.007	7	7	7	1229	131.8	7.99	16.56		115825	0	545766	0		37319.2	0	323457	0		4 µl SF
FbxO10 Uncharacterized protein TGGT1_215620	FbxO10	Medium	S7UPY6	0.019	1	1	1	1958	207	6.6	2.44		66889.7	0	161231	0		0	0	0	0		once (weak)
TBC domain-containing protein TGGT1_226850	TBC-1	High	S7UWZ3	0.01	3	2	3	1094	117.5	8.03	7.27		52514	0	105554	0		0	0	27194.1	0		4 µl SF
Rbx1 Ring box protein 1 family protein TGGT1_213690	Rbx1	Medium	S7UPA4	0.021	11	1	1	127	13.8	5.43	2.04		44626.7	0	97381.6	0		0	0	0	0		UOK75; pilot studies
Uncharacterized protein TGGT1_267760	267760	High	S7VVY8	0.009	1	1	2	1547	167.5	8.43	4.94		32976.1	0	84885.2	0		0	0	0	0		once (weak)
Uncharacterized protein TGGT1_216840	216840	Medium	S7UM73	0.012	3	1	1	1028	112.2	8.34	2.55		27434.4	0	27250	0		0	0	0	0		once
Ubiquitin carboxyl-terminal hydrolase family 2 protein TGGT1_289330	UbcH2-1	Medium	S7UQR8	0.013	1	2	2	2291	247.6	6.01	4.55		23829.1	0	85153.4	0		0	0	0	0		once (weak)
Gat1 Glycosyl transferase family 8 TGGT1_310400	Gat1	Medium	S7W1B4	0.013	9	2	2	345	38.5	6.13	4.42		16413.9	0	176219	0		0	0	0	0		UOK75; pilot studies
FbxL2 Leucine rich repeat-containing protein TGGT1_313200	FbxL2	Medium	S7W887	0.021	1	1	1	843	91.6	9.14	2.18		8974.56	1892.44	47418.1	1320.33		0	0	0	0		once (weak)
Non-specific (representative)
HMG (High mobility group) box domain-containing protein TGGT1_210408	HMG1	High	S7UPQ8	0	35	4	67	94	10.7	10.1	177.31		3.76984e+07	4.392e+07	3.44317e+07	3.35106e+07		2.20149e+07	2.27216e+07	2.00012e+07	3.1466e+07
Elongation factor 1-alpha TGGT1_286420A	EF1-a	High	S7W358	0	44	13	43	448	49.5	8.78	110.32		4.96338e+06	3.73355e+06	5.63618e+06	5.70726e+06		3.71412e+06	1.75146e+06	4.14926e+06	3.22308e+06
Putative eukaryotic initiation factor-1A TGGT1_262720	EIF-1A	High	A0A125YPW3	0	36	5	11	159	17.9	5.02	27.22		1.83263e+06	835622	4.41487e+06	3.11337e+06		1.19076e+06	492011	2.12413e+06	894845
RNA recognition motif-containing protein TGGT1_211420	RNA1	High	S7VTD0	0	30	5	32	189	22.8	7.03	88.56		3.6884e+06	2.48852e+06	3.76171e+06	3.27826e+06		1.40463e+06	1.94224e+06	1.9657e+06	2.27626e+06
GTP-binding protein TGGT1_244310	GTP1	High	A0A125YSF1	0	24	7	22	367	40.8	9.03	55.92		3.45081e+06	1.43835e+06	3.53892e+06	4.69507e+06		771543	587642	1.44855e+06	1.01686e+06
DnaJ domain-containing protein TGGT1_315690	DnaJ1	High	S7UM22	0	26	5	16	294	34.3	8.9	44.26		1.98268e+06	1.71313e+06	1.44572e+06	2.13483e+06		1.17793e+06	539308	708903	683341
Putative zinc finger-2 TGGT1_236840	ZnF-2	High	A0A125YGX1	0	14	4	9	372	42	5.08	23.53		682561	494036	1.12391e+06	987717		96752.3	152798	542110	534579
Brf1p family coiled coil protein TGGT1_232440	Brf1	High	A0A125YMJ3	0	12	4	11	468	54	6.62	28.07		739795	414564	754239	963466		420639	140433	568585	123675
FFD and TFG box motifs protein TGGT1_269650	FFD/TFG	High	A0A125YUH5	0	6	2	9	492	51.4	7.14	25.49		788349	820862	704579	1.55578e+06		409945	296256	418799	300779
Ribosomal protein RPS15A GN=TGGT1_234450	RPS15A	High	S7UWC7	0.006	18	4	5	231	26.6	9.67	13.1		78265.1	152115	242333	213719		4643.44	9616.51	149200	68442.2
Putative eukaryotic translation initiation factor 4A, isoform 3 TGGT1_256770	EIF-4A3	High	A0A125YSV5	0.01	7	2	3	395	45.1	6.38	6.95		102918	51061	56001.1	59989.8		70408.8	0	54308.4	0
DJ-1 family protein TGGT1_214290	DJ-1	High	A0A125YQ11	0.006	15	2	3	256	27.9	9.04	8.91		290709	215680	54143	76924.1		22757.5	18387.6	10424.7	18531.5

## Sheet: UOK75
														x 1.00E06
Description	Name	Protein FDR Conf.: Sequest HT	Accession	Exp. q-value: Sequest HT	Coverage [%]	# Peptides	# PSMs	# AAs	MW [kDa]	calc. pI	Score Sequest HT: Sequest HT			UOK75	IgG	UOK75	IgG
														1% NP40	1% NP40	0.2% NP40	0.2% NP40
Specific														UOK75-1	IgG-1	UOK75-0.2	IgG-0.2
Skp1 TGGT1_207680	Skp1	High	A0A125YIV4	0	76	10	92	170	19.4	4.61	291.06			40.0095	0	236.025	0
FAD Malate-dehydrogenase (MDH-FAD) TGGT1_288500	MDH-FAD	High	S7VY67	0	53	20	55	550	60.3	9.22	147.49			13.3082	2.22994	28.4524	2.21899
Cullin family protein TGGT1_289310	Cul1	High	S7W8Z1	0	18	11	24	808	87.5	7.25	61.59			3.55147	0	2.65484	0
Uncharacterized protein TGGT1_310930	FbxO1	High	S7UQK9	0	12	6	9	673	71	5.91	22.11			3.51358	0.00399081	0.608132	0
Putative L-asparaginase TGGT1_288740	L-aspararingase	High	A0A125YTR2	0.02	9	3	7	479	53.1	9.41	16.08			1.40076	0	0.526042	0
Putative phosphate carrier TGGT1_278990	PO4-carrier	Medium	S7WBN4	0.025	9	2	2	275	30.1	6.11	4.18			1.31052	0.130453
SPFH domain / Band 7 family protein TGGT1_233100	SPFH/band 7	Medium	S7VS32	0.019	11	3	6	618	67	8.32	14.83			0.714137	0.0347789
Uncharacterized protein TGGT1_232280	232280	Medium	A0A125YWW3	0.03	16	4	5	290	32	9.33	11.2			0.2417	0.0513062	1.39653	0
Non-proton pumping type-II NADH dehydrogenase I TGGT1_209150	NDH1	Medium	A0A125YZN9	0.02	9	1	2	141	15.2	10.4	5.13			0.221681	0.0383513	0.0572751	0
Uncharacterized protein TGGT1_207170	207170	Medium	S7W9G8	0.021	12	3	3	318	36.3	5.52	6.3			0.197656	0.0297751
Putative transmembrane protein TGGT1_410360	410360	Medium	A0A125YRG2	0.022	13	2	2	271	30.2	8.1	4.27			0.195562	0.0548313
Putative phosducin TGGT1_246100	phosducin	Medium	A0A125YU79	0.025	3	1	3	657	72.1	9.01	8.47			0.171674	0	1.3427	0.625242
Putative prohibitin TGGT1_243950	prohibitin	Medium	S7W354	0.021	3	3	3	1797	187.4	7.25	6.32			0.14	0
NADH dehydrogenase (NDH2-II)TGGT1_288830	NDH2-II	Medium	A0A125YXT6	0.02	9	2	2	245	27.3	5.07	5.32			0.137949	0.0139063	0.982745	0
GYF domain-containing protein (Fragment) TGGT1_204160	GYF-domain	Medium	S7UMS7	0.019	2	1	4	503	55.5	5.59	9.32			0.1076	0.0357082	0.126892	0
GAP45 protein	GAP45	Medium	S7WJT1	0.02	7	2	2	479	53.4	6.55	5.78			0.0440226	0.0243066	0.0312702	0
Peptidylprolyl isomerase TGGT1_283850	PPI	High	S7UQH0	0	18	15	24	916	103.6	7.78	58					4.78465	0
Lanthionine synthetase C family protein TGGT1_213730	lanthionine synthetase	Medium	S7ULN4	0.024	8	2	3	354	38.1	6.11	8.07					0.212144	0
Enolase 2 OS=Toxoplasma gondii TGGT1_268850	enolase 2	Medium	S7VX29	0.025	8	2	2	424	46.4	8.21	4.9					0.0657311	0
Putative glutamine synthetase, type I TGGT1_273490	glutamine synthetase	Medium	A0A125YLV4	0.015	11	3	3	475	52.1	6.84	6.76					0.0507512	0
Ring box protein 1 family protein TGGT1_213690	Rbx1	Low	S7UPA4	0.078	11	1	1	127	13.8	5.43	2.11					0.05	0
Glycosyl transferase family 8 protein TGGT1_310400	Gat1	Low	S7W1B4	0.07	5	1	1	345	38.5	6.13	2.17					0.0319729	0
Non-specific
HMG (High mobility group) box domain-containing protein TGGT1_210408	HMG-2	High	S7UPQ8	0	77	10	59	94	10.7	10.1	147.54			21.0479	29.502
Eukaryotic translation initiation factor 5A TGGT1_251810	EIF5A	High	A0A125YIS3	0	68	10	87	161	17.5	5.39	249.35			11.5116	22.2787
Putative eukaryotic initiation factor-1A TGGT1_262720	EIF1A	High	A0A125YPW3	0	42	7	35	159	17.9	5.02	89.14			5.70337	7.0338
Eukaryotic translation initiation factor 3 subunit G TGGT1_294670	EIF3G	High	A0A125YLN2	0	44	9	57	277	31.8	6.46	166.46			4.01324	5.50844
Putative translation initiation factor SUI1 TGGT1_286090	EIF-SUI1	High	A0A125YYZ3	0	48	5	14	114	12.5	8.06	36.47			1.19518	2.7846
Lactate dehydrogenase LDH1 TGGT1_232350	LDH1	High	A0A125YWC8	0	45	10	16	329	35.5	6.38	39.25			1.10279	2.08405
40S ribosomal protein S7 TGGT1_239100	RPS7	High	A0A125YZ18	0	36	6	12	196	22.6	9.86	27.25			0.819629	0.774854
RNA recognition motif-containing protein TGGT1_217540	RNA-2	High	S7WAA2	0	11	3	9	351	38.1	9.61	22.88			0.368729	0.403238
DnaJ domain-containing protein TGGT1_315690	DnaJ1	Medium	S7UM22	0.017	15	4	5	294	34.3	8.9	12.4			0.336059	0.713572
RNA recognition motif-containing protein TGGT1_270640	RNA-3	Medium	A0A125YWZ3	0.022	28	5	8	208	24.5	10.73	17.76			0.310388	0.350644
Importin subunit alpha TGGT1_252290	Importin-a	Medium	A0A125YIC7	0.018	4	2	5	545	59.3	4.94	13.65			0.210387	0.349972
IMC sub-compartment protein ISP1 TGGT1_260820	Isp1	Medium	A0A125YZB3	0.02	26	2	2	176	19.4	7.69	5.12			0.191942	0.169015
Putative zinc finger (C-x8-C-x5-C-x3-H)-2 TGGT1_236840	ZnF-2	Medium	A0A125YGX1	0.021	8	3	3	372	42	5.08	5.99			0.155974	0.222466
Myosin light chain MLC1 TGGT1_257680	MLC1	Medium	A0A125YYD3	0.021	11	2	3	213	24.1	4.65	6.17			0.143969	0.0467706
Ribosomal protein RPS25 TGGT1_231140	RPS25	Medium	S7V273	0.024	16	2	4	161	18.7	10.33	7.36			0.124191	0.056876
Coiled-coil domain containing 124 family protein TGGT1_237260	CC-124	Medium	S7VZ02	0.023	8	2	3	231	25.4	9.72	7.08			0.0986829	0.132971
