# Supplementary material for: Toxoplasma F-box protein 1 is required for daughter cell scaffold function during parasite replication
Source: PLoS Pathog. 2019 Jul 26;15(7):e1007946. doi: 10.1371/journal.ppat.1007946 (PMC6685633; doi:10.1371/journal.ppat.1007946)
Supplement: S3 Table — (XLSX) [file ppat.1007946.s010.xlsx]

## Sheet: Sheet1
Antibody	Dilution	Source
Mouse anti-ISP1	1:2000 for immunofluorescence or 1:1000 for Western blot	Dr. Peter Bradley, UCLA
Rat anti-IMC3	1:3000 for immunofluorescence and for Western blot	Dr. Marc-Jan Gubbels, Boston College
Rabbit anti-Tgcentrin1	1:1000 for immunofluorescence and for Western blot	Dr. Marc-Jan Gubbels, Boston College
Guinea pig anti-Nuf2	1:1000 for immunofluorescence and for Western blot	Dr. Marc-Jan Gubbels, Boston College
mouse mab anti-acetylated tubuln	1:2000 for immunofluorescence and for Western blot	Sigma, catalog number T7451
Rat anti-HA, High Affinity clone	1:500 for immunofluorescence	Sigma, catalog number 11867423001
Rabbit mab anti-HA clone C29F4	1:1000 for immunofluorescence and for Western blot. 7 ug for immunoprecipitation	Cell Signaling, catalog number 3724S
Mouse mab anti-HA clone 12CA5	1:1000 for immunofluorescence and for Western blot	Sigma, catalog number 11583816001
Rabbit anti-SKP1 clone UOK75	1:1000 for Western blot	Dr. Christoffer West, University of Georgia
Mouse mab anti Toxoplasma SAG1 clone D61S	1:1000 for immunofluorescence and for Western blot	Thermo Fisher Scientific, catalog number MA518268
Mouse mab anti-myc tag clone 9B11	1:8000 for immunofluorescence	Cell Signaling Technology, catalog number 2276S
